# Supplementary material for: A Systematic Review of Community-Based Exercise Interventions for Adults with Intellectual Disabilities
Source: Healthcare (Basel). 2025 Feb 1;13(3):299. doi: 10.3390/healthcare13030299 (PMC11817475; doi:10.3390/healthcare13030299)
Supplement: Supplementary file 1 [file healthcare-13-00299-s001.zip]

Archive with 1 entries (1 files):
- healthcare-3361810-supplementary.pdf
